# Supplementary material for: p97/VCP inhibition causes excessive MRE11-dependent DNA end resection promoting cell killing after ionizing radiation
Source: Cell Rep. 2021 May 25;35(8):109153. doi: 10.1016/j.celrep.2021.109153 (PMC8170441; doi:10.1016/j.celrep.2021.109153)
Supplement: Table S1. Mass spectrometry analysis of HA-MRE11 pull-down from T24 cells, related to Figure 1 — MRE11 pull down in T24 cells and subsequent mass-spectrometry identification of its interactome. The data analysis has been described in STAR Methods in detail. [file mmc2.xlsx]

## Sheet: HA-MRE11 pull down mass spec
User	bmk
Search title	RK OTE0365_JudithNicholson_20150126_MRE_HA_1.mgf
MS data file	E:\mgf_Orbi\OTE0365_JudithNicholson_20150126_MRE_HA_1.mgf
Database	UniProt_SwissProt 20150204
Taxonomy	Homo sapiens (human) (20,274 sequences)
Timestamp	8 Feb 2015 at 16:20:04 GMT
Type of search	MS/MS Ion Search
Enzyme	Trypsin
Fixed modifications	Carbamidomethyl (C)
Variable modifications	Deamidated (N),Deamidated (Q),Oxidation (M)
Mass values	Monoisotopic
Protein mass	Unrestricted
Peptide mass tolerance	10 ppm
Fragment mass tolerance	0.5 Da
Max missed cleavages	1
Instrument type	ESI-TRAP
Number of queries	14671
Significance threshold p<	0.001
Max. number of families	AUTO
Ions score or expect cut-off	0
Preferred taxonomy	All entries
Show Percolator scores?	yes
Family	Member	Database	Accession	Score	Mass	Num. of matches	Num. of significant matches	Num. of sequences	Num. of significant sequences	emPAI	Description
18	1	UniProt_SwissProt	P49959	419	80885	39	10	24	9	0.59	Double-strand break repair protein MRE11A OS=Homo sapiens GN=MRE11A PE=1 SV=3
43	1	UniProt_SwissProt	Q92878	269	154823	49	12	36	10	0.28	DNA repair protein RAD50 OS=Homo sapiens GN=RAD50 PE=1 SV=1
46	1	UniProt_SwissProt	O60934	247	85590	15	9	9	5	0.25	Nibrin OS=Homo sapiens GN=NBN PE=1 SV=1
49	1	UniProt_SwissProt	P55072	228	89950	18	7	15	5	0.23	Transitional endoplasmic reticulum ATPase OS=Homo sapiens GN=VCP PE=1 SV=4
23	1	UniProt_SwissProt	P07737	344	15216	17	11	6	5	3.27	Profilin-1 OS=Homo sapiens GN=PFN1 PE=1 SV=2
9	1	UniProt_SwissProt	P07355	609	38808	37	22	21	14	3.26	Annexin A2 OS=Homo sapiens GN=ANXA2 PE=1 SV=2
20	1	UniProt_SwissProt	Q99877	378	13914	15	9	6	2	2.75	Histone H2B type 1-N OS=Homo sapiens GN=HIST1H2BN PE=1 SV=3
10	1	UniProt_SwissProt	P60174	591	31057	21	12	11	8	1.95	Triosephosphate isomerase OS=Homo sapiens GN=TPI1 PE=1 SV=3
15	2	UniProt_SwissProt	P68371	383	50255	34	19	14	11	1.85	Tubulin beta-4B chain OS=Homo sapiens GN=TUBB4B PE=1 SV=1
28	1	UniProt_SwissProt	P04406	309	36201	35	12	16	10	1.82	Glyceraldehyde-3-phosphate dehydrogenase OS=Homo sapiens GN=GAPDH PE=1 SV=3
103	1	UniProt_SwissProt	P01040	127	11000	5	4	3	2	1.7	Cystatin-A OS=Homo sapiens GN=CSTA PE=1 SV=1
15	1	UniProt_SwissProt	P07437	457	50095	35	20	14	11	1.66	Tubulin beta chain OS=Homo sapiens GN=TUBB PE=1 SV=2
39	1	UniProt_SwissProt	Q96C19	278	26794	24	11	12	7	1.65	EF-hand domain-containing protein D2 OS=Homo sapiens GN=EFHD2 PE=1 SV=1
13	1	UniProt_SwissProt	P06733	515	47481	37	14	21	12	1.59	Alpha-enolase OS=Homo sapiens GN=ENO1 PE=1 SV=2
27	1	UniProt_SwissProt	O14950	317	19824	16	8	8	5	1.54	Myosin regulatory light chain 12B OS=Homo sapiens GN=MYL12B PE=1 SV=2
61	1	UniProt_SwissProt	P67936	195	28619	21	8	15	7	1.49	Tropomyosin alpha-4 chain OS=Homo sapiens GN=TPM4 PE=1 SV=3
5	2	UniProt_SwissProt	P68032	395	42334	62	18	16	9	1.43	Actin, alpha cardiac muscle 1 OS=Homo sapiens GN=ACTC1 PE=1 SV=1
38	1	UniProt_SwissProt	P60660	279	17090	17	6	8	4	1.37	Myosin light polypeptide 6 OS=Homo sapiens GN=MYL6 PE=1 SV=2
61	2	UniProt_SwissProt	P07951	158	32945	19	8	16	7	1.21	Tropomyosin beta chain OS=Homo sapiens GN=TPM2 PE=1 SV=1
6	1	UniProt_SwissProt	P08238	761	83554	42	22	27	15	1.06	Heat shock protein HSP 90-beta OS=Homo sapiens GN=HSP90AB1 PE=1 SV=4
12	1	UniProt_SwissProt	P11142	555	71082	50	15	31	11	0.99	Heat shock cognate 71 kDa protein OS=Homo sapiens GN=HSPA8 PE=1 SV=1
91	1	UniProt_SwissProt	P16402	138	22336	14	4	8	4	0.95	Histone H1.3 OS=Homo sapiens GN=HIST1H1D PE=1 SV=2
115	1	UniProt_SwissProt	P04075	121	39851	14	7	12	7	0.93	Fructose-bisphosphate aldolase A OS=Homo sapiens GN=ALDOA PE=1 SV=2
118	1	UniProt_SwissProt	P81605	115	11391	6	3	3	2	0.89	Dermcidin OS=Homo sapiens GN=DCD PE=1 SV=2
116	1	UniProt_SwissProt	P05387	120	11658	5	3	2	2	0.87	60S acidic ribosomal protein P2 OS=Homo sapiens GN=RPLP2 PE=1 SV=1
15	3	UniProt_SwissProt	Q9BUF5	217	50281	21	10	9	7	0.82	Tubulin beta-6 chain OS=Homo sapiens GN=TUBB6 PE=1 SV=1
24	1	UniProt_SwissProt	P29692	320	31217	11	7	7	5	0.82	Elongation factor 1-delta OS=Homo sapiens GN=EEF1D PE=1 SV=5
8	1	UniProt_SwissProt	P68363	612	50804	28	15	12	8	0.81	Tubulin alpha-1B chain OS=Homo sapiens GN=TUBA1B PE=1 SV=1
35	1	UniProt_SwissProt	P23528	286	18719	8	4	6	3	0.81	Cofilin-1 OS=Homo sapiens GN=CFL1 PE=1 SV=3
16	1	UniProt_SwissProt	P04083	446	38918	13	9	8	6	0.78	Annexin A1 OS=Homo sapiens GN=ANXA1 PE=1 SV=2
61	3	UniProt_SwissProt	P06753	124	32987	24	6	13	5	0.76	Tropomyosin alpha-3 chain OS=Homo sapiens GN=TPM3 PE=1 SV=2
109	1	UniProt_SwissProt	P56537	125	27095	8	5	4	3	0.73	Eukaryotic translation initiation factor 6 OS=Homo sapiens GN=EIF6 PE=1 SV=1
111	1	UniProt_SwissProt	P06702	123	13291	5	2	3	2	0.73	Protein S100-A9 OS=Homo sapiens GN=S100A9 PE=1 SV=1
60	1	UniProt_SwissProt	Q6NZI2	196	43450	9	7	7	6	0.68	Polymerase I and transcript release factor OS=Homo sapiens GN=PTRF PE=1 SV=1
133	1	UniProt_SwissProt	P0C0S8	108	14083	5	2	4	2	0.68	Histone H2A type 1 OS=Homo sapiens GN=HIST1H2AG PE=1 SV=2
30	1	UniProt_SwissProt	P07195	302	36900	17	8	9	5	0.66	L-lactate dehydrogenase B chain OS=Homo sapiens GN=LDHB PE=1 SV=2
214	1	UniProt_SwissProt	P32119	73	22049	10	3	5	3	0.66	Peroxiredoxin-2 OS=Homo sapiens GN=PRDX2 PE=1 SV=5
40	1	UniProt_SwissProt	P26038	273	67892	30	12	22	9	0.65	Moesin OS=Homo sapiens GN=MSN PE=1 SV=3
129	1	UniProt_SwissProt	P22626	109	37464	8	5	8	5	0.65	Heterogeneous nuclear ribonucleoproteins A2/B1 OS=Homo sapiens GN=HNRNPA2B1 PE=1 SV=2
25	1	UniProt_SwissProt	P10809	319	61187	31	9	17	6	0.64	60 kDa heat shock protein, mitochondrial OS=Homo sapiens GN=HSPD1 PE=1 SV=2
6	2	UniProt_SwissProt	P07900	612	85006	35	16	23	11	0.63	Heat shock protein HSP 90-alpha OS=Homo sapiens GN=HSP90AA1 PE=1 SV=5
248	1	UniProt_SwissProt	P04792	65	22826	7	3	4	3	0.63	Heat shock protein beta-1 OS=Homo sapiens GN=HSPB1 PE=1 SV=2
37	1	UniProt_SwissProt	P09211	280	23569	10	5	5	3	0.61	Glutathione S-transferase P OS=Homo sapiens GN=GSTP1 PE=1 SV=2
264	1	UniProt_SwissProt	P46779	60	15795	3	2	3	2	0.6	60S ribosomal protein L28 OS=Homo sapiens GN=RPL28 PE=1 SV=3
7	1	UniProt_SwissProt	P14618	732	58470	29	13	15	7	0.57	Pyruvate kinase PKM OS=Homo sapiens GN=PKM PE=1 SV=4
32	1	UniProt_SwissProt	P56945	294	93542	41	14	21	9	0.56	Breast cancer anti-estrogen resistance protein 1 OS=Homo sapiens GN=BCAR1 PE=1 SV=2
104	1	UniProt_SwissProt	P62158	127	16827	4	3	3	2	0.55	Calmodulin OS=Homo sapiens GN=CALM1 PE=1 SV=2
12	2	UniProt_SwissProt	P11021	346	72402	22	11	14	7	0.52	78 kDa glucose-regulated protein OS=Homo sapiens GN=HSPA5 PE=1 SV=2
42	1	UniProt_SwissProt	P00558	270	44985	18	6	12	5	0.52	Phosphoglycerate kinase 1 OS=Homo sapiens GN=PGK1 PE=1 SV=3
30	2	UniProt_SwissProt	P00338	275	36950	15	7	11	4	0.5	L-lactate dehydrogenase A chain OS=Homo sapiens GN=LDHA PE=1 SV=2
88	1	UniProt_SwissProt	P30101	141	57146	17	6	12	5	0.48	Protein disulfide-isomerase A3 OS=Homo sapiens GN=PDIA3 PE=1 SV=4
4	1	UniProt_SwissProt	P21333	1104	283301	80	35	56	29	0.47	Filamin-A OS=Homo sapiens GN=FLNA PE=1 SV=4
209	1	UniProt_SwissProt	P62258	75	29326	8	3	6	3	0.47	14-3-3 protein epsilon OS=Homo sapiens GN=YWHAE PE=1 SV=1
12	3	UniProt_SwissProt	P08107	315	70294	18	8	12	7	0.46	Heat shock 70 kDa protein 1A/1B OS=Homo sapiens GN=HSPA1A PE=1 SV=5
174	1	UniProt_SwissProt	P31025	88	19409	4	3	2	2	0.46	Lipocalin-1 OS=Homo sapiens GN=LCN1 PE=1 SV=1
144	1	UniProt_SwissProt	Q9Y617	100	40796	6	4	6	4	0.44	Phosphoserine aminotransferase OS=Homo sapiens GN=PSAT1 PE=1 SV=2
106	1	UniProt_SwissProt	Q07020	125	21735	5	2	4	2	0.41	60S ribosomal protein L18 OS=Homo sapiens GN=RPL18 PE=1 SV=2
105	1	UniProt_SwissProt	Q9H0U4	127	22328	9	3	7	2	0.4	Ras-related protein Rab-1B OS=Homo sapiens GN=RAB1B PE=1 SV=1
6	3	UniProt_SwissProt	P14625	266	92696	20	8	16	8	0.39	Endoplasmin OS=Homo sapiens GN=HSP90B1 PE=1 SV=1
22	2	UniProt_SwissProt	P12814	217	103563	22	11	17	9	0.39	Alpha-actinin-1 OS=Homo sapiens GN=ACTN1 PE=1 SV=2
82	1	UniProt_SwissProt	P16401	147	22566	8	2	7	2	0.39	Histone H1.5 OS=Homo sapiens GN=HIST1H1B PE=1 SV=3
192	1	UniProt_SwissProt	P37802	82	22548	13	3	8	2	0.39	Transgelin-2 OS=Homo sapiens GN=TAGLN2 PE=1 SV=3
22	1	UniProt_SwissProt	O43707	357	105245	31	12	25	9	0.38	Alpha-actinin-4 OS=Homo sapiens GN=ACTN4 PE=1 SV=2
62	1	UniProt_SwissProt	P60842	194	46353	10	5	8	4	0.38	Eukaryotic initiation factor 4A-I OS=Homo sapiens GN=EIF4A1 PE=1 SV=1
71	1	UniProt_SwissProt	P13796	175	70814	14	8	10	6	0.38	Plastin-2 OS=Homo sapiens GN=LCP1 PE=1 SV=6
45	1	UniProt_SwissProt	P40926	263	35937	8	5	6	3	0.37	Malate dehydrogenase, mitochondrial OS=Homo sapiens GN=MDH2 PE=1 SV=3
47	1	UniProt_SwissProt	P25705	239	59828	13	8	8	5	0.37	ATP synthase subunit alpha, mitochondrial OS=Homo sapiens GN=ATP5A1 PE=1 SV=1
51	1	UniProt_SwissProt	P08758	218	35971	8	5	5	3	0.37	Annexin A5 OS=Homo sapiens GN=ANXA5 PE=1 SV=2
56	1	UniProt_SwissProt	O75955	202	47554	11	5	8	4	0.37	Flotillin-1 OS=Homo sapiens GN=FLOT1 PE=1 SV=3
96	1	UniProt_SwissProt	P61019	131	23702	4	3	3	2	0.37	Ras-related protein Rab-2A OS=Homo sapiens GN=RAB2A PE=1 SV=1
151	1	UniProt_SwissProt	P23284	96	23785	4	2	4	2	0.37	Peptidyl-prolyl cis-trans isomerase B OS=Homo sapiens GN=PPIB PE=1 SV=2
21	1	UniProt_SwissProt	P18206	372	124292	35	13	25	10	0.36	Vinculin OS=Homo sapiens GN=VCL PE=1 SV=4
26	1	UniProt_SwissProt	Q15084	318	48490	11	5	6	4	0.36	Protein disulfide-isomerase A6 OS=Homo sapiens GN=PDIA6 PE=1 SV=1
219	1	UniProt_SwissProt	P61313	71	24245	6	2	6	2	0.36	60S ribosomal protein L15 OS=Homo sapiens GN=RPL15 PE=1 SV=2
120	1	UniProt_SwissProt	Q5VTE0	114	50495	25	4	14	4	0.35	Putative elongation factor 1-alpha-like 3 OS=Homo sapiens GN=EEF1A1P5 PE=5 SV=1
85	1	UniProt_SwissProt	P29401	145	68519	11	5	9	4	0.32	Transketolase OS=Homo sapiens GN=TKT PE=1 SV=3
145	1	UniProt_SwissProt	O00299	100	27248	5	2	5	2	0.32	Chloride intracellular channel protein 1 OS=Homo sapiens GN=CLIC1 PE=1 SV=4
12	4	UniProt_SwissProt	P34931	126	70730	12	5	10	5	0.31	Heat shock 70 kDa protein 1-like OS=Homo sapiens GN=HSPA1L PE=1 SV=2
108	1	UniProt_SwissProt	P63104	125	27899	9	2	6	2	0.31	14-3-3 protein zeta/delta OS=Homo sapiens GN=YWHAZ PE=1 SV=1
206	1	UniProt_SwissProt	Q8IZP2	76	27561	4	2	4	2	0.31	Putative protein FAM10A4 OS=Homo sapiens GN=ST13P4 PE=5 SV=1
245	1	UniProt_SwissProt	P31944	66	27947	7	2	7	2	0.31	Caspase-14 OS=Homo sapiens GN=CASP14 PE=1 SV=2
65	1	UniProt_SwissProt	P78371	191	57794	15	6	12	3	0.3	T-complex protein 1 subunit beta OS=Homo sapiens GN=CCT2 PE=1 SV=4
187	1	UniProt_SwissProt	P31946	84	28179	8	2	6	2	0.3	14-3-3 protein beta/alpha OS=Homo sapiens GN=YWHAB PE=1 SV=3
202	1	UniProt_SwissProt	P18669	77	28900	8	3	5	2	0.3	Phosphoglycerate mutase 1 OS=Homo sapiens GN=PGAM1 PE=1 SV=2
386	1	UniProt_SwissProt	P62917	34	28235	4	2	3	2	0.3	60S ribosomal protein L8 OS=Homo sapiens GN=RPL8 PE=1 SV=2
33	1	UniProt_SwissProt	P02545	291	74380	23	7	19	5	0.29	Prelamin-A/C OS=Homo sapiens GN=LMNA PE=1 SV=1
63	1	UniProt_SwissProt	P38646	192	73920	18	6	14	5	0.29	Stress-70 protein, mitochondrial OS=Homo sapiens GN=HSPA9 PE=1 SV=2
134	1	UniProt_SwissProt	P18124	108	29264	13	3	9	2	0.29	60S ribosomal protein L7 OS=Homo sapiens GN=RPL7 PE=1 SV=1
222	1	UniProt_SwissProt	P12004	70	29092	7	3	4	2	0.29	Proliferating cell nuclear antigen OS=Homo sapiens GN=PCNA PE=1 SV=1
31	1	UniProt_SwissProt	P50990	300	60153	15	5	11	4	0.28	T-complex protein 1 subunit theta OS=Homo sapiens GN=CCT8 PE=1 SV=4
175	1	UniProt_SwissProt	P62424	87	30148	8	2	6	2	0.28	60S ribosomal protein L7a OS=Homo sapiens GN=RPL7A PE=1 SV=2
392	1	UniProt_SwissProt	Q15691	33	30151	4	2	3	2	0.28	Microtubule-associated protein RP/EB family member 1 OS=Homo sapiens GN=MAPRE1 PE=1 SV=3
55	1	UniProt_SwissProt	O75815	212	93476	28	7	19	6	0.27	Breast cancer anti-estrogen resistance protein 3 OS=Homo sapiens GN=BCAR3 PE=1 SV=1
126	1	UniProt_SwissProt	P06744	111	63335	11	4	10	4	0.27	Glucose-6-phosphate isomerase OS=Homo sapiens GN=GPI PE=1 SV=4
208	1	UniProt_SwissProt	P00505	75	47886	6	3	5	3	0.27	Aspartate aminotransferase, mitochondrial OS=Homo sapiens GN=GOT2 PE=1 SV=3
246	1	UniProt_SwissProt	P29966	65	31707	4	2	3	2	0.27	Myristoylated alanine-rich C-kinase substrate OS=Homo sapiens GN=MARCKS PE=1 SV=4
1	2	UniProt_SwissProt	P35580	464	229827	64	15	47	13	0.26	Myosin-10 OS=Homo sapiens GN=MYH10 PE=1 SV=3
48	1	UniProt_SwissProt	P14923	233	82434	13	6	10	4	0.26	Junction plakoglobin OS=Homo sapiens GN=JUP PE=1 SV=3
152	1	UniProt_SwissProt	P31943	96	49484	6	3	5	2	0.26	Heterogeneous nuclear ribonucleoprotein H OS=Homo sapiens GN=HNRNPH1 PE=1 SV=4
189	1	UniProt_SwissProt	P06748	84	32726	9	3	5	2	0.26	Nucleophosmin OS=Homo sapiens GN=NPM1 PE=1 SV=2
167	1	UniProt_SwissProt	P52907	91	33073	6	3	3	2	0.25	F-actin-capping protein subunit alpha-1 OS=Homo sapiens GN=CAPZA1 PE=1 SV=3
369	1	UniProt_SwissProt	Q99623	38	33276	17	2	7	2	0.25	Prohibitin-2 OS=Homo sapiens GN=PHB2 PE=1 SV=2
71	2	UniProt_SwissProt	P13797	131	71279	19	5	14	4	0.24	Plastin-3 OS=Homo sapiens GN=PLS3 PE=1 SV=4
80	1	UniProt_SwissProt	Q9ULV4	155	53899	15	3	10	3	0.23	Coronin-1C OS=Homo sapiens GN=CORO1C PE=1 SV=1
102	1	UniProt_SwissProt	P63244	127	35511	9	4	7	2	0.23	Guanine nucleotide-binding protein subunit beta-2-like 1 OS=Homo sapiens GN=GNB2L1 PE=1 SV=3
110	1	UniProt_SwissProt	P05198	124	36374	7	2	5	2	0.23	Eukaryotic translation initiation factor 2 subunit 1 OS=Homo sapiens GN=EIF2S1 PE=1 SV=3
52	1	UniProt_SwissProt	P13639	218	96246	23	6	18	5	0.22	Elongation factor 2 OS=Homo sapiens GN=EEF2 PE=1 SV=4
292	1	UniProt_SwissProt	P06576	51	56525	8	3	5	3	0.22	ATP synthase subunit beta, mitochondrial OS=Homo sapiens GN=ATP5B PE=1 SV=3
4	2	UniProt_SwissProt	O75369	447	280157	40	17	35	14	0.21	Filamin-B OS=Homo sapiens GN=FLNB PE=1 SV=2
34	1	UniProt_SwissProt	P09651	289	38837	10	5	7	2	0.21	Heterogeneous nuclear ribonucleoprotein A1 OS=Homo sapiens GN=HNRNPA1 PE=1 SV=5
53	1	UniProt_SwissProt	Q92841	217	80906	4	4	4	4	0.21	Probable ATP-dependent RNA helicase DDX17 OS=Homo sapiens GN=DDX17 PE=1 SV=2
121	1	UniProt_SwissProt	P50991	114	58401	7	3	7	3	0.21	T-complex protein 1 subunit delta OS=Homo sapiens GN=CCT4 PE=1 SV=4
130	1	UniProt_SwissProt	Q9UJZ1	109	38624	6	4	4	2	0.21	Stomatin-like protein 2, mitochondrial OS=Homo sapiens GN=STOML2 PE=1 SV=1
11	1	UniProt_SwissProt	Q13813	589	285163	57	19	41	14	0.2	Spectrin alpha chain, non-erythrocytic 1 OS=Homo sapiens GN=SPTAN1 PE=1 SV=3
198	1	UniProt_SwissProt	Q99733	80	42968	4	2	3	2	0.19	Nucleosome assembly protein 1-like 4 OS=Homo sapiens GN=NAP1L4 PE=1 SV=1
283	1	UniProt_SwissProt	P54727	53	43202	8	2	4	2	0.19	UV excision repair protein RAD23 homolog B OS=Homo sapiens GN=RAD23B PE=1 SV=1
40	2	UniProt_SwissProt	P15311	166	69484	24	4	21	3	0.18	Ezrin OS=Homo sapiens GN=EZR PE=1 SV=4
112	1	UniProt_SwissProt	P50454	123	46525	7	3	5	2	0.18	Serpin H1 OS=Homo sapiens GN=SERPINH1 PE=1 SV=2
123	1	UniProt_SwissProt	Q6PIU2	112	46064	7	3	4	2	0.18	Neutral cholesterol ester hydrolase 1 OS=Homo sapiens GN=NCEH1 PE=1 SV=3
135	1	UniProt_SwissProt	O75083	107	66836	7	3	6	3	0.18	WD repeat-containing protein 1 OS=Homo sapiens GN=WDR1 PE=1 SV=4
148	1	UniProt_SwissProt	P08195	98	68180	7	3	6	3	0.18	4F2 cell-surface antigen heavy chain OS=Homo sapiens GN=SLC3A2 PE=1 SV=3
221	1	UniProt_SwissProt	P48594	71	44997	5	2	5	2	0.18	Serpin B4 OS=Homo sapiens GN=SERPINB4 PE=1 SV=2
278	1	UniProt_SwissProt	Q96P63	54	46646	5	2	5	2	0.18	Serpin B12 OS=Homo sapiens GN=SERPINB12 PE=1 SV=1
72	1	UniProt_SwissProt	P22314	175	118858	17	5	12	5	0.17	Ubiquitin-like modifier-activating enzyme 1 OS=Homo sapiens GN=UBA1 PE=1 SV=3
182	1	UniProt_SwissProt	O00571	86	73597	8	3	5	3	0.17	ATP-dependent RNA helicase DDX3X OS=Homo sapiens GN=DDX3X PE=1 SV=3
185	1	UniProt_SwissProt	Q14254	84	47434	6	3	4	2	0.17	Flotillin-2 OS=Homo sapiens GN=FLOT2 PE=1 SV=2
240	1	UniProt_SwissProt	Q13501	66	48455	5	3	3	2	0.17	Sequestosome-1 OS=Homo sapiens GN=SQSTM1 PE=1 SV=1
288	1	UniProt_SwissProt	O75874	52	46915	2	2	2	2	0.17	Isocitrate dehydrogenase [NADP] cytoplasmic OS=Homo sapiens GN=IDH1 PE=1 SV=2
76	1	UniProt_SwissProt	P19338	162	76625	19	6	13	3	0.16	Nucleolin OS=Homo sapiens GN=NCL PE=1 SV=3
131	1	UniProt_SwissProt	P26641	109	50429	7	3	6	2	0.16	Elongation factor 1-gamma OS=Homo sapiens GN=EEF1G PE=1 SV=3
141	1	UniProt_SwissProt	P61978	101	51230	6	2	5	2	0.16	Heterogeneous nuclear ribonucleoprotein K OS=Homo sapiens GN=HNRNPK PE=1 SV=1
160	1	UniProt_SwissProt	P41091	93	51647	10	4	8	2	0.16	Eukaryotic translation initiation factor 2 subunit 3 OS=Homo sapiens GN=EIF2S3 PE=1 SV=3
166	1	UniProt_SwissProt	P42166	91	76016	7	5	5	3	0.16	Lamina-associated polypeptide 2, isoform alpha OS=Homo sapiens GN=TMPO PE=1 SV=2
184	1	UniProt_SwissProt	Q9Y265	85	50538	5	2	4	2	0.16	RuvB-like 1 OS=Homo sapiens GN=RUVBL1 PE=1 SV=1
197	1	UniProt_SwissProt	P21980	80	78420	13	3	8	3	0.16	Protein-glutamine gamma-glutamyltransferase 2 OS=Homo sapiens GN=TGM2 PE=1 SV=2
67	1	UniProt_SwissProt	Q9Y608	177	82349	10	4	9	3	0.15	Leucine-rich repeat flightless-interacting protein 2 OS=Homo sapiens GN=LRRFIP2 PE=1 SV=1
98	1	UniProt_SwissProt	Q01518	131	52325	6	3	4	2	0.15	Adenylyl cyclase-associated protein 1 OS=Homo sapiens GN=CAP1 PE=1 SV=5
236	1	UniProt_SwissProt	P19474	67	55162	6	2	5	2	0.15	E3 ubiquitin-protein ligase TRIM21 OS=Homo sapiens GN=TRIM21 PE=1 SV=1
322	1	UniProt_SwissProt	Q15233	47	54311	9	2	7	2	0.15	Non-POU domain-containing octamer-binding protein OS=Homo sapiens GN=NONO PE=1 SV=4
59	1	UniProt_SwissProt	Q02413	197	114702	19	8	11	4	0.14	Desmoglein-1 OS=Homo sapiens GN=DSG1 PE=1 SV=2
122	1	UniProt_SwissProt	P21281	112	56807	6	3	5	2	0.14	V-type proton ATPase subunit B, brain isoform OS=Homo sapiens GN=ATP6V1B2 PE=1 SV=3
139	1	UniProt_SwissProt	P07237	102	57480	7	2	5	2	0.14	Protein disulfide-isomerase OS=Homo sapiens GN=P4HB PE=1 SV=3
231	1	UniProt_SwissProt	P43490	68	55772	7	2	6	2	0.14	Nicotinamide phosphoribosyltransferase OS=Homo sapiens GN=NAMPT PE=1 SV=1
314	1	UniProt_SwissProt	P40227	48	58444	8	2	8	2	0.14	T-complex protein 1 subunit zeta OS=Homo sapiens GN=CCT6A PE=1 SV=3
14	1	UniProt_SwissProt	P15924	468	334021	51	14	43	11	0.13	Desmoplakin OS=Homo sapiens GN=DSP PE=1 SV=3
73	1	UniProt_SwissProt	Q00839	169	91269	13	5	10	3	0.13	Heterogeneous nuclear ribonucleoprotein U OS=Homo sapiens GN=HNRNPU PE=1 SV=6
75	1	UniProt_SwissProt	P27816	167	121443	14	4	14	4	0.13	Microtubule-associated protein 4 OS=Homo sapiens GN=MAP4 PE=1 SV=3
90	1	UniProt_SwissProt	P49368	141	61066	6	3	5	2	0.13	T-complex protein 1 subunit gamma OS=Homo sapiens GN=CCT3 PE=1 SV=4
113	1	UniProt_SwissProt	P21589	121	63898	8	2	6	2	0.13	5'-nucleotidase OS=Homo sapiens GN=NT5E PE=1 SV=1
128	1	UniProt_SwissProt	Q12906	110	95678	8	4	7	3	0.13	Interleukin enhancer-binding factor 3 OS=Homo sapiens GN=ILF3 PE=1 SV=3
168	1	UniProt_SwissProt	P48643	90	60089	6	2	6	2	0.13	T-complex protein 1 subunit epsilon OS=Homo sapiens GN=CCT5 PE=1 SV=1
316	1	UniProt_SwissProt	Q99832	48	59842	8	2	4	2	0.13	T-complex protein 1 subunit eta OS=Homo sapiens GN=CCT7 PE=1 SV=2
50	1	UniProt_SwissProt	P38606	226	68660	6	4	4	2	0.12	V-type proton ATPase catalytic subunit A OS=Homo sapiens GN=ATP6V1A PE=1 SV=2
81	1	UniProt_SwissProt	P11586	152	102180	5	4	4	3	0.12	C-1-tetrahydrofolate synthase, cytoplasmic OS=Homo sapiens GN=MTHFD1 PE=1 SV=3
119	1	UniProt_SwissProt	Q13200	115	100877	8	5	5	3	0.12	26S proteasome non-ATPase regulatory subunit 2 OS=Homo sapiens GN=PSMD2 PE=1 SV=3
226	1	UniProt_SwissProt	P04843	69	68641	5	2	5	2	0.12	Dolichyl-diphosphooligosaccharide--protein glycosyltransferase subunit 1 OS=Homo sapiens GN=RPN1 PE=1 SV=1
229	1	UniProt_SwissProt	P11216	69	97319	8	3	8	3	0.12	Glycogen phosphorylase, brain form OS=Homo sapiens GN=PYGB PE=1 SV=5
272	1	UniProt_SwissProt	Q07065	56	66097	6	2	5	2	0.12	Cytoskeleton-associated protein 4 OS=Homo sapiens GN=CKAP4 PE=1 SV=2
64	1	UniProt_SwissProt	Q13045	192	146142	11	5	9	4	0.11	Protein flightless-1 homolog OS=Homo sapiens GN=FLII PE=1 SV=2
78	1	UniProt_SwissProt	Q9BXF6	157	70600	8	3	6	2	0.11	Rab11 family-interacting protein 5 OS=Homo sapiens GN=RAB11FIP5 PE=1 SV=1
86	1	UniProt_SwissProt	O60506	142	69788	6	5	3	2	0.11	Heterogeneous nuclear ribonucleoprotein Q OS=Homo sapiens GN=SYNCRIP PE=1 SV=2
101	1	UniProt_SwissProt	P12956	129	70084	6	2	5	2	0.11	X-ray repair cross-complementing protein 6 OS=Homo sapiens GN=XRCC6 PE=1 SV=2
132	1	UniProt_SwissProt	P02768	108	71317	7	3	3	2	0.11	Serum albumin OS=Homo sapiens GN=ALB PE=1 SV=2
190	1	UniProt_SwissProt	P13667	83	73229	4	2	3	2	0.11	Protein disulfide-isomerase A4 OS=Homo sapiens GN=PDIA4 PE=1 SV=2
17	1	UniProt_SwissProt	Q15149	433	533462	66	14	59	13	0.1	Plectin OS=Homo sapiens GN=PLEC PE=1 SV=3
36	1	UniProt_SwissProt	P49327	283	275877	20	9	16	7	0.1	Fatty acid synthase OS=Homo sapiens GN=FASN PE=1 SV=3
41	1	UniProt_SwissProt	Q01082	272	275237	32	7	27	7	0.1	Spectrin beta chain, non-erythrocytic 1 OS=Homo sapiens GN=SPTBN1 PE=1 SV=2
58	1	UniProt_SwissProt	O14974	200	115610	14	4	11	3	0.1	Protein phosphatase 1 regulatory subunit 12A OS=Homo sapiens GN=PPP1R12A PE=1 SV=1
79	1	UniProt_SwissProt	Q00610	156	193260	16	6	13	5	0.1	Clathrin heavy chain 1 OS=Homo sapiens GN=CLTC PE=1 SV=5
94	1	UniProt_SwissProt	O95573	133	81338	3	3	2	2	0.1	Long-chain-fatty-acid--CoA ligase 3 OS=Homo sapiens GN=ACSL3 PE=1 SV=3
136	1	UniProt_SwissProt	Q14444	105	78489	7	2	6	2	0.1	Caprin-1 OS=Homo sapiens GN=CAPRIN1 PE=1 SV=2
317	1	UniProt_SwissProt	P52272	48	77749	8	2	8	2	0.1	Heterogeneous nuclear ribonucleoprotein M OS=Homo sapiens GN=HNRNPM PE=1 SV=3
57	1	UniProt_SwissProt	O43795	202	132928	22	4	15	3	0.09	Unconventional myosin-Ib OS=Homo sapiens GN=MYO1B PE=1 SV=3
67	2	UniProt_SwissProt	Q32MZ4	90	89826	6	3	5	2	0.09	Leucine-rich repeat flightless-interacting protein 1 OS=Homo sapiens GN=LRRFIP1 PE=1 SV=2
137	1	UniProt_SwissProt	P13010	104	83222	7	2	7	2	0.09	X-ray repair cross-complementing protein 5 OS=Homo sapiens GN=XRCC5 PE=1 SV=3
262	1	UniProt_SwissProt	P02786	60	85274	4	2	4	2	0.09	Transferrin receptor protein 1 OS=Homo sapiens GN=TFRC PE=1 SV=2
277	1	UniProt_SwissProt	Q9NR30	55	87804	5	3	4	2	0.09	Nucleolar RNA helicase 2 OS=Homo sapiens GN=DDX21 PE=1 SV=5
319	1	UniProt_SwissProt	Q99798	47	86113	3	2	3	2	0.09	Aconitate hydratase, mitochondrial OS=Homo sapiens GN=ACO2 PE=1 SV=2
19	1	UniProt_SwissProt	Q09666	387	629213	69	18	53	13	0.08	Neuroblast differentiation-associated protein AHNAK OS=Homo sapiens GN=AHNAK PE=1 SV=2
54	1	UniProt_SwissProt	Q14974	215	98420	8	4	5	2	0.08	Importin subunit beta-1 OS=Homo sapiens GN=KPNB1 PE=1 SV=2
74	1	UniProt_SwissProt	Q7Z2W4	168	103135	8	3	5	2	0.08	Zinc finger CCCH-type antiviral protein 1 OS=Homo sapiens GN=ZC3HAV1 PE=1 SV=3
68	1	UniProt_SwissProt	P05023	176	114135	7	3	6	2	0.07	Sodium/potassium-transporting ATPase subunit alpha-1 OS=Homo sapiens GN=ATP1A1 PE=1 SV=1
352	1	UniProt_SwissProt	Q5JWF2	40	111697	3	2	3	2	0.07	Guanine nucleotide-binding protein G(s) subunit alpha isoforms XLas OS=Homo sapiens GN=GNAS PE=1 SV=2
97	1	UniProt_SwissProt	Q14126	131	123016	5	3	4	2	0.06	Desmoglein-2 OS=Homo sapiens GN=DSG2 PE=1 SV=2
169	1	UniProt_SwissProt	O00159	89	122461	7	3	6	2	0.06	Unconventional myosin-Ic OS=Homo sapiens GN=MYO1C PE=1 SV=4
193	1	UniProt_SwissProt	P46940	81	189761	18	3	18	3	0.06	Ras GTPase-activating-like protein IQGAP1 OS=Homo sapiens GN=IQGAP1 PE=1 SV=1
4	3	UniProt_SwissProt	Q14315	124	293407	18	4	16	4	0.05	Filamin-C OS=Homo sapiens GN=FLNC PE=1 SV=3
107	1	UniProt_SwissProt	Q5D862	125	249296	8	3	8	3	0.05	Filaggrin-2 OS=Homo sapiens GN=FLG2 PE=1 SV=1
87	1	UniProt_SwissProt	E9PAV3	142	205979	8	3	6	2	0.04	Nascent polypeptide-associated complex subunit alpha, muscle-specific form OS=Homo sapiens GN=NACA PE=1 SV=1
329	1	UniProt_SwissProt	Q86YZ3	45	283140	14	2	7	2	0.03	Hornerin OS=Homo sapiens GN=HRNR PE=1 SV=2
204	1	UniProt_SwissProt	P78527	77	473749	35	3	19	3	0.02	DNA-dependent protein kinase catalytic subunit OS=Homo sapiens GN=PRKDC PE=1 SV=3
3	1	UniProt_SwissProt	P13645	1694	59020	135	58	33	26	7.21	Keratin, type I cytoskeletal 10 OS=Homo sapiens GN=KRT10 PE=1 SV=6
2	1	UniProt_SwissProt	P04264	3268	66170	181	94	45	28	5.56	Keratin, type II cytoskeletal 1 OS=Homo sapiens GN=KRT1 PE=1 SV=6
2	2	UniProt_SwissProt	P35908	1737	65678	138	63	43	26	5.27	Keratin, type II cytoskeletal 2 epidermal OS=Homo sapiens GN=KRT2 PE=1 SV=2
5	1	UniProt_SwissProt	P60709	980	42052	97	38	23	15	4.96	Actin, cytoplasmic 1 OS=Homo sapiens GN=ACTB PE=1 SV=1
3	6	UniProt_SwissProt	P08727	389	44079	44	20	27	18	4.5	Keratin, type I cytoskeletal 19 OS=Homo sapiens GN=KRT19 PE=1 SV=4
3	4	UniProt_SwissProt	P05783	498	48029	54	25	27	13	2.78	Keratin, type I cytoskeletal 18 OS=Homo sapiens GN=KRT18 PE=1 SV=2
1	1	UniProt_SwissProt	P35579	3613	227646	268	109	125	66	2.67	Myosin-9 OS=Homo sapiens GN=MYH9 PE=1 SV=4
146	1	UniProt_SwissProt	P62805	100	11360	10	5	7	4	2.62	Histone H4 OS=Homo sapiens GN=HIST1H4A PE=1 SV=2
2	8	UniProt_SwissProt	P05787	389	53671	72	19	35	16	2.53	Keratin, type II cytoskeletal 8 OS=Homo sapiens GN=KRT8 PE=1 SV=7
3	3	UniProt_SwissProt	P08779	568	51578	61	22	29	16	2.45	Keratin, type I cytoskeletal 16 OS=Homo sapiens GN=KRT16 PE=1 SV=4
3	2	UniProt_SwissProt	P35527	777	62255	81	30	33	16	2.16	Keratin, type I cytoskeletal 9 OS=Homo sapiens GN=KRT9 PE=1 SV=3
3	5	UniProt_SwissProt	P02533	447	51872	59	19	29	14	1.97	Keratin, type I cytoskeletal 14 OS=Homo sapiens GN=KRT14 PE=1 SV=4
2	3	UniProt_SwissProt	P08729	677	51411	73	18	33	14	1.79	Keratin, type II cytoskeletal 7 OS=Homo sapiens GN=KRT7 PE=1 SV=5
2	7	UniProt_SwissProt	Q7Z794	496	62149	56	16	16	6	0.44	Keratin, type II cytoskeletal 1b OS=Homo sapiens GN=KRT77 PE=2 SV=3
2	6	UniProt_SwissProt	P13647	557	62568	58	24	31	12	1.47	Keratin, type II cytoskeletal 5 OS=Homo sapiens GN=KRT5 PE=1 SV=3
2	4	UniProt_SwissProt	P02538	633	60293	47	21	27	12	1.25	Keratin, type II cytoskeletal 6A OS=Homo sapiens GN=KRT6A PE=1 SV=3
2	5	UniProt_SwissProt	P04259	619	60315	61	23	24	12	1.25	Keratin, type II cytoskeletal 6B OS=Homo sapiens GN=KRT6B PE=1 SV=5
66	1	UniProt_SwissProt	Q8N1N4	180	57629	17	4	10	3	0.22	Keratin, type II cytoskeletal 78 OS=Homo sapiens GN=KRT78 PE=2 SV=2
2	9	UniProt_SwissProt	Q6KB66	120	51007	10	2	9	2	0.16	Keratin, type II cytoskeletal 80 OS=Homo sapiens GN=KRT80 PE=1 SV=2
357	1	UniProt_SwissProt	P62277	39	17212	3	2	2	2	0.54	40S ribosomal protein S13 OS=Homo sapiens GN=RPS13 PE=1 SV=2
164	1	UniProt_SwissProt	P62263	92	16434	7	4	4	4	1.45	40S ribosomal protein S14 OS=Homo sapiens GN=RPS14 PE=1 SV=3
199	1	UniProt_SwissProt	P62249	79	16549	6	2	5	2	0.56	40S ribosomal protein S16 OS=Homo sapiens GN=RPS16 PE=1 SV=2
156	1	UniProt_SwissProt	P62269	95	17708	19	5	11	4	1.83	40S ribosomal protein S18 OS=Homo sapiens GN=RPS18 PE=1 SV=3
155	1	UniProt_SwissProt	P15880	95	31590	10	4	8	3	0.43	40S ribosomal protein S2 OS=Homo sapiens GN=RPS2 PE=1 SV=2
163	1	UniProt_SwissProt	P62847	92	15413	4	2	3	2	0.61	40S ribosomal protein S24 OS=Homo sapiens GN=RPS24 PE=1 SV=1
330	1	UniProt_SwissProt	P62851	45	13791	3	2	3	2	0.7	40S ribosomal protein S25 OS=Homo sapiens GN=RPS25 PE=1 SV=1
368	1	UniProt_SwissProt	P62857	38	7893	4	2	3	2	1.47	40S ribosomal protein S28 OS=Homo sapiens GN=RPS28 PE=1 SV=1
196	1	UniProt_SwissProt	P23396	81	26842	11	3	8	2	0.32	40S ribosomal protein S3 OS=Homo sapiens GN=RPS3 PE=1 SV=2
268	1	UniProt_SwissProt	P62701	59	29807	12	2	7	2	0.28	40S ribosomal protein S4, X isoform OS=Homo sapiens GN=RPS4X PE=1 SV=2
44	1	UniProt_SwissProt	P46782	265	23033	18	4	10	2	0.38	40S ribosomal protein S5 OS=Homo sapiens GN=RPS5 PE=1 SV=4
224	1	UniProt_SwissProt	P62081	70	22113	6	3	4	2	0.4	40S ribosomal protein S7 OS=Homo sapiens GN=RPS7 PE=1 SV=1
29	1	UniProt_SwissProt	P62241	308	24475	11	6	6	3	0.58	40S ribosomal protein S8 OS=Homo sapiens GN=RPS8 PE=1 SV=2
258	1	UniProt_SwissProt	P46781	61	22635	6	2	4	2	0.39	40S ribosomal protein S9 OS=Homo sapiens GN=RPS9 PE=1 SV=3
69	1	UniProt_SwissProt	P24534	175	24919	2	2	1	1	0.16	Elongation factor 1-beta OS=Homo sapiens GN=EEF1B2 PE=1 SV=3
70	1	UniProt_SwissProt	Q96S97	175	36049	4	3	1	1	0.23	Myeloid-associated differentiation marker OS=Homo sapiens GN=MYADM PE=1 SV=2
77	1	UniProt_SwissProt	P62913	157	20468	5	2	4	1	0.2	60S ribosomal protein L11 OS=Homo sapiens GN=RPL11 PE=1 SV=2
83	1	UniProt_SwissProt	O43175	147	57356	7	2	6	1	0.07	D-3-phosphoglycerate dehydrogenase OS=Homo sapiens GN=PHGDH PE=1 SV=4
84	1	UniProt_SwissProt	P04040	147	59947	6	2	5	1	0.06	Catalase OS=Homo sapiens GN=CAT PE=1 SV=3
89	1	UniProt_SwissProt	P46778	141	18610	3	2	1	1	0.22	60S ribosomal protein L21 OS=Homo sapiens GN=RPL21 PE=1 SV=2
92	1	UniProt_SwissProt	P49411	135	49852	6	2	5	1	0.08	Elongation factor Tu, mitochondrial OS=Homo sapiens GN=TUFM PE=1 SV=2
93	1	UniProt_SwissProt	P34897	134	56414	5	2	4	1	0.07	Serine hydroxymethyltransferase, mitochondrial OS=Homo sapiens GN=SHMT2 PE=1 SV=3
95	1	UniProt_SwissProt	P52209	133	53619	5	2	4	1	0.07	6-phosphogluconate dehydrogenase, decarboxylating OS=Homo sapiens GN=PGD PE=1 SV=3
99	1	UniProt_SwissProt	Q13835	131	84119	12	1	11	1	0.05	Plakophilin-1 OS=Homo sapiens GN=PKP1 PE=1 SV=2
100	1	UniProt_SwissProt	P07954	130	54773	3	2	2	1	0.07	Fumarate hydratase, mitochondrial OS=Homo sapiens GN=FH PE=1 SV=3
114	1	UniProt_SwissProt	P27824	121	67982	6	2	4	1	0.06	Calnexin OS=Homo sapiens GN=CANX PE=1 SV=2
117	1	UniProt_SwissProt	P46783	116	18886	4	1	3	1	0.22	40S ribosomal protein S10 OS=Homo sapiens GN=RPS10 PE=1 SV=1
124	1	UniProt_SwissProt	P09874	111	113811	4	1	4	1	0.03	Poly [ADP-ribose] polymerase 1 OS=Homo sapiens GN=PARP1 PE=1 SV=4
125	1	UniProt_SwissProt	P17987	111	60819	12	2	9	1	0.13	T-complex protein 1 subunit alpha OS=Homo sapiens GN=TCP1 PE=1 SV=1
127	1	UniProt_SwissProt	Q02878	111	32765	12	2	9	1	0.12	60S ribosomal protein L6 OS=Homo sapiens GN=RPL6 PE=1 SV=3
138	1	UniProt_SwissProt	P55209	103	45631	1	1	1	1	0.09	Nucleosome assembly protein 1-like 1 OS=Homo sapiens GN=NAP1L1 PE=1 SV=1
140	1	UniProt_SwissProt	P07910	102	33707	5	1	3	1	0.12	Heterogeneous nuclear ribonucleoproteins C1/C2 OS=Homo sapiens GN=HNRNPC PE=1 SV=4
142	1	UniProt_SwissProt	P07814	101	172080	11	2	10	1	0.02	Bifunctional glutamate/proline--tRNA ligase OS=Homo sapiens GN=EPRS PE=1 SV=5
143	1	UniProt_SwissProt	P22735	101	90529	5	2	4	1	0.04	Protein-glutamine gamma-glutamyltransferase K OS=Homo sapiens GN=TGM1 PE=1 SV=4
147	1	UniProt_SwissProt	P35080	99	15378	1	1	1	1	0.27	Profilin-2 OS=Homo sapiens GN=PFN2 PE=1 SV=3
149	1	UniProt_SwissProt	P35998	98	49002	2	1	2	1	0.08	26S protease regulatory subunit 7 OS=Homo sapiens GN=PSMC2 PE=1 SV=3
150	1	UniProt_SwissProt	P27348	97	28032	6	1	4	1	0.14	14-3-3 protein theta OS=Homo sapiens GN=YWHAQ PE=1 SV=1
153	1	UniProt_SwissProt	P0CW22	95	15597	4	3	2	1	1.03	40S ribosomal protein S17-like OS=Homo sapiens GN=RPS17L PE=1 SV=1
154	1	UniProt_SwissProt	Q12792	95	40429	9	1	9	1	0.1	Twinfilin-1 OS=Homo sapiens GN=TWF1 PE=1 SV=3
157	1	UniProt_SwissProt	P20700	95	66653	6	1	6	1	0.06	Lamin-B1 OS=Homo sapiens GN=LMNB1 PE=1 SV=2
158	1	UniProt_SwissProt	P14174	95	12639	3	2	1	1	0.33	Macrophage migration inhibitory factor OS=Homo sapiens GN=MIF PE=1 SV=4
159	1	UniProt_SwissProt	Q9Y678	94	98967	5	2	4	1	0.04	Coatomer subunit gamma-1 OS=Homo sapiens GN=COPG1 PE=1 SV=1
161	1	UniProt_SwissProt	P47914	93	17798	5	2	4	1	0.23	60S ribosomal protein L29 OS=Homo sapiens GN=RPL29 PE=1 SV=2
162	1	UniProt_SwissProt	P16070	92	82001	3	1	3	1	0.05	CD44 antigen OS=Homo sapiens GN=CD44 PE=1 SV=3
165	1	UniProt_SwissProt	Q14103	91	38581	6	1	4	1	0.1	Heterogeneous nuclear ribonucleoprotein D0 OS=Homo sapiens GN=HNRNPD PE=1 SV=1
170	1	UniProt_SwissProt	P27105	89	31882	7	1	4	1	0.12	Erythrocyte band 7 integral membrane protein OS=Homo sapiens GN=STOM PE=1 SV=3
171	1	UniProt_SwissProt	Q9BZF9	88	163545	9	2	8	1	0.02	Uveal autoantigen with coiled-coil domains and ankyrin repeats OS=Homo sapiens GN=UACA PE=1 SV=2
172	1	UniProt_SwissProt	P09382	88	15048	5	1	5	1	0.28	Galectin-1 OS=Homo sapiens GN=LGALS1 PE=1 SV=2
173	1	UniProt_SwissProt	P47756	88	31616	1	1	1	1	0.13	F-actin-capping protein subunit beta OS=Homo sapiens GN=CAPZB PE=1 SV=4
176	1	UniProt_SwissProt	Q08211	87	142181	9	1	8	1	0.03	ATP-dependent RNA helicase A OS=Homo sapiens GN=DHX9 PE=1 SV=4
177	1	UniProt_SwissProt	Q03135	87	20630	2	1	2	1	0.2	Caveolin-1 OS=Homo sapiens GN=CAV1 PE=1 SV=4
178	1	UniProt_SwissProt	P25815	87	10450	1	1	1	1	0.42	Protein S100-P OS=Homo sapiens GN=S100P PE=1 SV=2
179	1	UniProt_SwissProt	Q99729	86	36316	2	1	2	1	0.11	Heterogeneous nuclear ribonucleoprotein A/B OS=Homo sapiens GN=HNRNPAB PE=1 SV=2
180	1	UniProt_SwissProt	P29317	86	109679	4	1	4	1	0.04	Ephrin type-A receptor 2 OS=Homo sapiens GN=EPHA2 PE=1 SV=2
181	1	UniProt_SwissProt	Q9NTK5	86	44943	3	2	2	1	0.09	Obg-like ATPase 1 OS=Homo sapiens GN=OLA1 PE=1 SV=2
183	1	UniProt_SwissProt	Q13404	85	16598	2	2	1	1	0.56	Ubiquitin-conjugating enzyme E2 variant 1 OS=Homo sapiens GN=UBE2V1 PE=1 SV=2
186	1	UniProt_SwissProt	P0DME0	84	34861	2	1	1	1	0.11	Protein SETSIP OS=Homo sapiens GN=SETSIP PE=1 SV=1
188	1	UniProt_SwissProt	Q9UHV9	84	16695	1	1	1	1	0.25	Prefoldin subunit 2 OS=Homo sapiens GN=PFDN2 PE=1 SV=1
191	1	UniProt_SwissProt	O14879	82	56691	3	2	2	1	0.07	Interferon-induced protein with tetratricopeptide repeats 3 OS=Homo sapiens GN=IFIT3 PE=1 SV=1
194	1	UniProt_SwissProt	P51659	81	80092	3	1	3	1	0.05	Peroxisomal multifunctional enzyme type 2 OS=Homo sapiens GN=HSD17B4 PE=1 SV=3
195	1	UniProt_SwissProt	P61981	81	28456	3	1	2	1	0.14	14-3-3 protein gamma OS=Homo sapiens GN=YWHAG PE=1 SV=2
200	1	UniProt_SwissProt	P10599	79	12015	2	1	2	1	0.36	Thioredoxin OS=Homo sapiens GN=TXN PE=1 SV=3
201	1	UniProt_SwissProt	P04181	77	48846	3	2	2	1	0.08	Ornithine aminotransferase, mitochondrial OS=Homo sapiens GN=OAT PE=1 SV=1
203	1	UniProt_SwissProt	Q01081	77	28368	1	1	1	1	0.14	Splicing factor U2AF 35 kDa subunit OS=Homo sapiens GN=U2AF1 PE=1 SV=3
205	1	UniProt_SwissProt	P62906	76	24987	6	2	4	1	0.16	60S ribosomal protein L10a OS=Homo sapiens GN=RPL10A PE=1 SV=2
207	1	UniProt_SwissProt	P36578	75	47953	5	1	5	1	0.08	60S ribosomal protein L4 OS=Homo sapiens GN=RPL4 PE=1 SV=5
210	1	UniProt_SwissProt	P39023	74	46365	2	1	2	1	0.08	60S ribosomal protein L3 OS=Homo sapiens GN=RPL3 PE=1 SV=2
211	1	UniProt_SwissProt	P61088	74	17184	4	2	2	1	0.24	Ubiquitin-conjugating enzyme E2 N OS=Homo sapiens GN=UBE2N PE=1 SV=1
212	1	UniProt_SwissProt	P31689	74	45581	2	1	2	1	0.09	DnaJ homolog subfamily A member 1 OS=Homo sapiens GN=DNAJA1 PE=1 SV=2
213	1	UniProt_SwissProt	P62495	74	49228	8	1	4	1	0.08	Eukaryotic peptide chain release factor subunit 1 OS=Homo sapiens GN=ETF1 PE=1 SV=3
215	1	UniProt_SwissProt	Q14203	73	142348	5	1	5	1	0.03	Dynactin subunit 1 OS=Homo sapiens GN=DCTN1 PE=1 SV=3
216	1	UniProt_SwissProt	P09525	71	36088	3	1	3	1	0.11	Annexin A4 OS=Homo sapiens GN=ANXA4 PE=1 SV=4
217	1	UniProt_SwissProt	Q9Y295	71	40802	5	2	4	1	0.1	Developmentally-regulated GTP-binding protein 1 OS=Homo sapiens GN=DRG1 PE=1 SV=1
218	1	UniProt_SwissProt	P50914	71	23531	4	1	1	1	0.17	60S ribosomal protein L14 OS=Homo sapiens GN=RPL14 PE=1 SV=4
220	1	UniProt_SwissProt	P23526	71	48255	6	1	5	1	0.08	Adenosylhomocysteinase OS=Homo sapiens GN=AHCY PE=1 SV=4
223	1	UniProt_SwissProt	Q9NZM1	70	236100	10	1	6	1	0.02	Myoferlin OS=Homo sapiens GN=MYOF PE=1 SV=1
225	1	UniProt_SwissProt	P25788	69	28643	6	1	3	1	0.14	Proteasome subunit alpha type-3 OS=Homo sapiens GN=PSMA3 PE=1 SV=2
227	1	UniProt_SwissProt	P41250	69	83854	2	2	1	1	0.05	Glycine--tRNA ligase OS=Homo sapiens GN=GARS PE=1 SV=3
228	1	UniProt_SwissProt	Q08554	69	101406	3	1	3	1	0.04	Desmocollin-1 OS=Homo sapiens GN=DSC1 PE=1 SV=2
230	1	UniProt_SwissProt	P49588	69	107484	3	1	3	1	0.04	Alanine--tRNA ligase, cytoplasmic OS=Homo sapiens GN=AARS PE=1 SV=2
232	1	UniProt_SwissProt	O15143	67	41722	2	1	1	1	0.09	Actin-related protein 2/3 complex subunit 1B OS=Homo sapiens GN=ARPC1B PE=1 SV=3
233	1	UniProt_SwissProt	Q02790	67	52057	5	1	5	1	0.07	Peptidyl-prolyl cis-trans isomerase FKBP4 OS=Homo sapiens GN=FKBP4 PE=1 SV=3
234	1	UniProt_SwissProt	Q8TEA8	67	23580	2	1	2	1	0.17	D-tyrosyl-tRNA(Tyr) deacylase 1 OS=Homo sapiens GN=DTD1 PE=1 SV=2
235	1	UniProt_SwissProt	P61626	67	16982	4	1	3	1	0.24	Lysozyme C OS=Homo sapiens GN=LYZ PE=1 SV=1
237	1	UniProt_SwissProt	P20618	67	26700	2	1	2	1	0.15	Proteasome subunit beta type-1 OS=Homo sapiens GN=PSMB1 PE=1 SV=2
238	1	UniProt_SwissProt	P24752	66	45456	1	1	1	1	0.09	Acetyl-CoA acetyltransferase, mitochondrial OS=Homo sapiens GN=ACAT1 PE=1 SV=1
239	1	UniProt_SwissProt	P26373	66	24304	5	1	3	1	0.17	60S ribosomal protein L13 OS=Homo sapiens GN=RPL13 PE=1 SV=4
241	1	UniProt_SwissProt	Q01844	66	68721	3	2	2	1	0.06	RNA-binding protein EWS OS=Homo sapiens GN=EWSR1 PE=1 SV=1
242	1	UniProt_SwissProt	P62195	66	45768	2	1	2	1	0.09	26S protease regulatory subunit 8 OS=Homo sapiens GN=PSMC5 PE=1 SV=1
243	1	UniProt_SwissProt	Q9C075	66	48272	3	1	3	1	0.08	Keratin, type I cytoskeletal 23 OS=Homo sapiens GN=KRT23 PE=1 SV=2
244	1	UniProt_SwissProt	Q8WVV4	66	68878	5	1	3	1	0.06	Protein POF1B OS=Homo sapiens GN=POF1B PE=1 SV=3
247	1	UniProt_SwissProt	P26599	65	57357	13	2	10	1	0.07	Polypyrimidine tract-binding protein 1 OS=Homo sapiens GN=PTBP1 PE=1 SV=1
249	1	UniProt_SwissProt	O00303	65	37654	2	1	2	1	0.1	Eukaryotic translation initiation factor 3 subunit F OS=Homo sapiens GN=EIF3F PE=1 SV=1
250	1	UniProt_SwissProt	Q96E39	64	42173	5	2	4	1	0.09	RNA binding motif protein, X-linked-like-1 OS=Homo sapiens GN=RBMXL1 PE=1 SV=1
251	1	UniProt_SwissProt	P62070	64	23613	4	2	3	1	0.17	Ras-related protein R-Ras2 OS=Homo sapiens GN=RRAS2 PE=1 SV=1
252	1	UniProt_SwissProt	Q9UHD9	64	65655	4	1	4	1	0.06	Ubiquilin-2 OS=Homo sapiens GN=UBQLN2 PE=1 SV=2
253	1	UniProt_SwissProt	P25786	63	29822	6	1	4	1	0.13	Proteasome subunit alpha type-1 OS=Homo sapiens GN=PSMA1 PE=1 SV=1
254	1	UniProt_SwissProt	P45974	63	96638	1	1	1	1	0.04	Ubiquitin carboxyl-terminal hydrolase 5 OS=Homo sapiens GN=USP5 PE=1 SV=2
255	1	UniProt_SwissProt	P35221	62	100693	10	1	9	1	0.04	Catenin alpha-1 OS=Homo sapiens GN=CTNNA1 PE=1 SV=1
256	1	UniProt_SwissProt	P34932	62	95127	8	1	7	1	0.04	Heat shock 70 kDa protein 4 OS=Homo sapiens GN=HSPA4 PE=1 SV=4
257	1	UniProt_SwissProt	Q9UNZ2	62	40548	2	1	1	1	0.1	NSFL1 cofactor p47 OS=Homo sapiens GN=NSFL1C PE=1 SV=2
259	1	UniProt_SwissProt	Q14980	61	239199	19	1	17	1	0.02	Nuclear mitotic apparatus protein 1 OS=Homo sapiens GN=NUMA1 PE=1 SV=2
260	1	UniProt_SwissProt	Q7KZF4	61	102618	5	1	5	1	0.04	Staphylococcal nuclease domain-containing protein 1 OS=Homo sapiens GN=SND1 PE=1 SV=1
261	1	UniProt_SwissProt	P61158	60	47797	4	1	2	1	0.08	Actin-related protein 3 OS=Homo sapiens GN=ACTR3 PE=1 SV=3
263	1	UniProt_SwissProt	P31942	60	36960	2	1	2	1	0.11	Heterogeneous nuclear ribonucleoprotein H3 OS=Homo sapiens GN=HNRNPH3 PE=1 SV=2
265	1	UniProt_SwissProt	Q14847	60	30097	6	1	5	1	0.13	LIM and SH3 domain protein 1 OS=Homo sapiens GN=LASP1 PE=1 SV=2
266	1	UniProt_SwissProt	P35268	59	14835	4	1	2	1	0.28	60S ribosomal protein L22 OS=Homo sapiens GN=RPL22 PE=1 SV=2
267	1	UniProt_SwissProt	P49721	59	22993	1	1	1	1	0.18	Proteasome subunit beta type-2 OS=Homo sapiens GN=PSMB2 PE=1 SV=1
269	1	UniProt_SwissProt	P40121	59	38760	3	1	3	1	0.1	Macrophage-capping protein OS=Homo sapiens GN=CAPG PE=1 SV=2
270	1	UniProt_SwissProt	Q9BVC6	59	26194	1	1	1	1	0.15	Transmembrane protein 109 OS=Homo sapiens GN=TMEM109 PE=1 SV=1
271	1	UniProt_SwissProt	Q9NQC3	58	130250	5	1	5	1	0.03	Reticulon-4 OS=Homo sapiens GN=RTN4 PE=1 SV=2
273	1	UniProt_SwissProt	Q14697	56	107263	6	2	4	1	0.04	Neutral alpha-glucosidase AB OS=Homo sapiens GN=GANAB PE=1 SV=3
274	1	UniProt_SwissProt	P53621	56	139797	3	1	3	1	0.03	Coatomer subunit alpha OS=Homo sapiens GN=COPA PE=1 SV=2
275	1	UniProt_SwissProt	P62750	56	17684	4	1	4	1	0.23	60S ribosomal protein L23a OS=Homo sapiens GN=RPL23A PE=1 SV=1
276	1	UniProt_SwissProt	P35232	55	29843	6	1	5	1	0.13	Prohibitin OS=Homo sapiens GN=PHB PE=1 SV=1
279	1	UniProt_SwissProt	P31930	54	53297	2	2	1	1	0.07	Cytochrome b-c1 complex subunit 1, mitochondrial OS=Homo sapiens GN=UQCRC1 PE=1 SV=3
280	1	UniProt_SwissProt	Q96J02	54	103593	2	1	1	1	0.04	E3 ubiquitin-protein ligase Itchy homolog OS=Homo sapiens GN=ITCH PE=1 SV=2
281	1	UniProt_SwissProt	O60488	53	80220	3	1	3	1	0.05	Long-chain-fatty-acid--CoA ligase 4 OS=Homo sapiens GN=ACSL4 PE=1 SV=2
282	1	UniProt_SwissProt	Q9NYL9	53	39741	6	1	4	1	0.1	Tropomodulin-3 OS=Homo sapiens GN=TMOD3 PE=1 SV=1
284	1	UniProt_SwissProt	Q15629	53	43215	2	2	1	1	0.09	Translocating chain-associated membrane protein 1 OS=Homo sapiens GN=TRAM1 PE=1 SV=3
285	1	UniProt_SwissProt	P61160	52	45017	6	1	6	1	0.09	Actin-related protein 2 OS=Homo sapiens GN=ACTR2 PE=1 SV=1
286	1	UniProt_SwissProt	Q00325	52	40525	8	1	5	1	0.1	Phosphate carrier protein, mitochondrial OS=Homo sapiens GN=SLC25A3 PE=1 SV=2
287	1	UniProt_SwissProt	P48444	52	57630	9	1	6	1	0.07	Coatomer subunit delta OS=Homo sapiens GN=ARCN1 PE=1 SV=1
289	1	UniProt_SwissProt	P63220	52	9220	3	1	2	1	0.48	40S ribosomal protein S21 OS=Homo sapiens GN=RPS21 PE=1 SV=1
290	1	UniProt_SwissProt	P84098	51	23565	3	1	3	1	0.17	60S ribosomal protein L19 OS=Homo sapiens GN=RPL19 PE=1 SV=1
291	1	UniProt_SwissProt	Q07000	51	41293	3	1	3	1	0.1	HLA class I histocompatibility antigen, Cw-15 alpha chain OS=Homo sapiens GN=HLA-C PE=1 SV=1
293	1	UniProt_SwissProt	Q53GQ0	51	34416	5	2	4	1	0.11	Estradiol 17-beta-dehydrogenase 12 OS=Homo sapiens GN=HSD17B12 PE=1 SV=2
294	1	UniProt_SwissProt	Q96IZ0	51	36659	1	1	1	1	0.11	PRKC apoptosis WT1 regulator protein OS=Homo sapiens GN=PAWR PE=1 SV=1
295	1	UniProt_SwissProt	Q01628	51	14794	1	1	1	1	0.28	Interferon-induced transmembrane protein 3 OS=Homo sapiens GN=IFITM3 PE=1 SV=2
296	1	UniProt_SwissProt	P05386	51	11621	3	1	1	1	0.37	60S acidic ribosomal protein P1 OS=Homo sapiens GN=RPLP1 PE=1 SV=1
297	1	UniProt_SwissProt	Q9BSJ8	51	123293	2	1	2	1	0.03	Extended synaptotagmin-1 OS=Homo sapiens GN=ESYT1 PE=1 SV=1
298	1	UniProt_SwissProt	Q9BYJ1	51	81860	1	1	1	1	0.05	Hydroperoxide isomerase ALOXE3 OS=Homo sapiens GN=ALOXE3 PE=1 SV=1
299	1	UniProt_SwissProt	Q53EL6	51	52102	1	1	1	1	0.07	Programmed cell death protein 4 OS=Homo sapiens GN=PDCD4 PE=1 SV=2
300	1	UniProt_SwissProt	P09132	51	16374	4	2	2	1	0.25	Signal recognition particle 19 kDa protein OS=Homo sapiens GN=SRP19 PE=1 SV=3
301	1	UniProt_SwissProt	P11940	50	70854	9	1	9	1	0.05	Polyadenylate-binding protein 1 OS=Homo sapiens GN=PABPC1 PE=1 SV=2
302	1	UniProt_SwissProt	Q9NR12	50	50896	4	1	3	1	0.08	PDZ and LIM domain protein 7 OS=Homo sapiens GN=PDLIM7 PE=1 SV=1
303	1	UniProt_SwissProt	P08670	50	53676	10	1	7	1	0.07	Vimentin OS=Homo sapiens GN=VIM PE=1 SV=4
304	1	UniProt_SwissProt	P61204	50	20645	4	1	3	1	0.2	ADP-ribosylation factor 3 OS=Homo sapiens GN=ARF3 PE=1 SV=2
305	1	UniProt_SwissProt	P51572	50	28031	9	1	6	1	0.14	B-cell receptor-associated protein 31 OS=Homo sapiens GN=BCAP31 PE=1 SV=3
306	1	UniProt_SwissProt	P25311	49	34465	7	1	6	1	0.11	Zinc-alpha-2-glycoprotein OS=Homo sapiens GN=AZGP1 PE=1 SV=2
307	1	UniProt_SwissProt	Q9UI12	49	56417	2	1	2	1	0.07	V-type proton ATPase subunit H OS=Homo sapiens GN=ATP6V1H PE=1 SV=1
308	1	UniProt_SwissProt	P83731	49	17882	6	1	5	1	0.23	60S ribosomal protein L24 OS=Homo sapiens GN=RPL24 PE=1 SV=1
309	1	UniProt_SwissProt	Q9UHD8	49	65646	3	1	3	1	0.06	Septin-9 OS=Homo sapiens GN=SEPT9 PE=1 SV=2
310	1	UniProt_SwissProt	Q9UBI6	48	8115	3	1	3	1	0.55	Guanine nucleotide-binding protein G(I)/G(S)/G(O) subunit gamma-12 OS=Homo sapiens GN=GNG12 PE=1 SV=3
311	1	UniProt_SwissProt	P39656	48	50940	1	1	1	1	0.08	Dolichyl-diphosphooligosaccharide--protein glycosyltransferase 48 kDa subunit OS=Homo sapiens GN=DDOST PE=1 SV=4
312	1	UniProt_SwissProt	Q13642	48	38006	2	1	2	1	0.1	Four and a half LIM domains protein 1 OS=Homo sapiens GN=FHL1 PE=1 SV=4
313	1	UniProt_SwissProt	P05141	48	33059	7	1	5	1	0.12	ADP/ATP translocase 2 OS=Homo sapiens GN=SLC25A5 PE=1 SV=7
315	1	UniProt_SwissProt	P53396	48	121674	6	1	3	1	0.03	ATP-citrate synthase OS=Homo sapiens GN=ACLY PE=1 SV=3
318	1	UniProt_SwissProt	P51148	48	23696	2	1	2	1	0.17	Ras-related protein Rab-5C OS=Homo sapiens GN=RAB5C PE=1 SV=2
320	1	UniProt_SwissProt	P62280	47	18590	6	1	5	1	0.22	40S ribosomal protein S11 OS=Homo sapiens GN=RPS11 PE=1 SV=3
321	1	UniProt_SwissProt	Q9H444	47	24935	3	1	3	1	0.16	Charged multivesicular body protein 4b OS=Homo sapiens GN=CHMP4B PE=1 SV=1
323	1	UniProt_SwissProt	P25787	46	25996	3	1	2	1	0.15	Proteasome subunit alpha type-2 OS=Homo sapiens GN=PSMA2 PE=1 SV=2
324	1	UniProt_SwissProt	P21796	46	30868	4	1	3	1	0.13	Voltage-dependent anion-selective channel protein 1 OS=Homo sapiens GN=VDAC1 PE=1 SV=2
325	1	UniProt_SwissProt	P55769	46	14393	4	1	2	1	0.29	NHP2-like protein 1 OS=Homo sapiens GN=NHP2L1 PE=1 SV=3
326	1	UniProt_SwissProt	Q13263	46	90261	5	1	5	1	0.04	Transcription intermediary factor 1-beta OS=Homo sapiens GN=TRIM28 PE=1 SV=5
327	1	UniProt_SwissProt	Q1KMD3	45	85622	6	1	4	1	0.05	Heterogeneous nuclear ribonucleoprotein U-like protein 2 OS=Homo sapiens GN=HNRNPUL2 PE=1 SV=1
328	1	UniProt_SwissProt	P67809	45	35903	3	2	2	1	0.11	Nuclease-sensitive element-binding protein 1 OS=Homo sapiens GN=YBX1 PE=1 SV=3
331	1	UniProt_SwissProt	P26639	45	84294	7	1	7	1	0.05	Threonine--tRNA ligase, cytoplasmic OS=Homo sapiens GN=TARS PE=1 SV=3
332	1	UniProt_SwissProt	Q9H0D6	44	109426	6	1	5	1	0.04	5'-3' exoribonuclease 2 OS=Homo sapiens GN=XRN2 PE=1 SV=1
333	1	UniProt_SwissProt	P32969	44	21964	3	1	3	1	0.18	60S ribosomal protein L9 OS=Homo sapiens GN=RPL9 PE=1 SV=1
334	1	UniProt_SwissProt	Q9Y490	44	271766	21	1	19	1	0.01	Talin-1 OS=Homo sapiens GN=TLN1 PE=1 SV=3
335	1	UniProt_SwissProt	P05089	44	34884	5	1	4	1	0.11	Arginase-1 OS=Homo sapiens GN=ARG1 PE=1 SV=2
336	1	UniProt_SwissProt	P31151	44	11578	1	1	1	1	0.37	Protein S100-A7 OS=Homo sapiens GN=S100A7 PE=1 SV=4
337	1	UniProt_SwissProt	Q15517	44	52288	2	2	1	1	0.07	Corneodesmosin OS=Homo sapiens GN=CDSN PE=1 SV=3
338	1	UniProt_SwissProt	Q9Y6M1	44	66195	6	1	5	1	0.06	Insulin-like growth factor 2 mRNA-binding protein 2 OS=Homo sapiens GN=IGF2BP2 PE=1 SV=2
339	1	UniProt_SwissProt	O00410	44	125032	3	1	3	1	0.03	Importin-5 OS=Homo sapiens GN=IPO5 PE=1 SV=4
340	1	UniProt_SwissProt	Q08188	43	76926	3	1	2	1	0.05	Protein-glutamine gamma-glutamyltransferase E OS=Homo sapiens GN=TGM3 PE=1 SV=4
341	1	UniProt_SwissProt	P49006	43	19574	2	1	2	1	0.21	MARCKS-related protein OS=Homo sapiens GN=MARCKSL1 PE=1 SV=2
342	1	UniProt_SwissProt	P27797	43	48283	5	1	4	1	0.08	Calreticulin OS=Homo sapiens GN=CALR PE=1 SV=1
343	1	UniProt_SwissProt	P05109	43	10885	3	1	2	1	0.4	Protein S100-A8 OS=Homo sapiens GN=S100A8 PE=1 SV=1
344	1	UniProt_SwissProt	P60468	42	10025	2	1	2	1	0.44	Protein transport protein Sec61 subunit beta OS=Homo sapiens GN=SEC61B PE=1 SV=2
345	1	UniProt_SwissProt	P35611	41	81304	2	1	2	1	0.05	Alpha-adducin OS=Homo sapiens GN=ADD1 PE=1 SV=2
346	1	UniProt_SwissProt	Q9NZB2	41	123008	6	1	5	1	0.03	Constitutive coactivator of PPAR-gamma-like protein 1 OS=Homo sapiens GN=FAM120A PE=1 SV=2
347	1	UniProt_SwissProt	P31948	41	63227	10	1	7	1	0.06	Stress-induced-phosphoprotein 1 OS=Homo sapiens GN=STIP1 PE=1 SV=1
348	1	UniProt_SwissProt	Q14683	41	143771	17	1	14	1	0.03	Structural maintenance of chromosomes protein 1A OS=Homo sapiens GN=SMC1A PE=1 SV=2
349	1	UniProt_SwissProt	P48047	41	23377	3	1	3	1	0.17	ATP synthase subunit O, mitochondrial OS=Homo sapiens GN=ATP5O PE=1 SV=1
350	1	UniProt_SwissProt	P62140	40	37961	2	1	2	1	0.1	Serine/threonine-protein phosphatase PP1-beta catalytic subunit OS=Homo sapiens GN=PPP1CB PE=1 SV=3
351	1	UniProt_SwissProt	P16949	40	17292	2	1	2	1	0.24	Stathmin OS=Homo sapiens GN=STMN1 PE=1 SV=3
353	1	UniProt_SwissProt	P31150	40	51177	11	1	9	1	0.08	Rab GDP dissociation inhibitor alpha OS=Homo sapiens GN=GDI1 PE=1 SV=2
354	1	UniProt_SwissProt	Q9Y4L1	40	111494	7	2	6	1	0.03	Hypoxia up-regulated protein 1 OS=Homo sapiens GN=HYOU1 PE=1 SV=1
355	1	UniProt_SwissProt	P27694	40	68723	6	1	4	1	0.06	Replication protein A 70 kDa DNA-binding subunit OS=Homo sapiens GN=RPA1 PE=1 SV=2
356	1	UniProt_SwissProt	P30040	40	29032	4	1	3	1	0.14	Endoplasmic reticulum resident protein 29 OS=Homo sapiens GN=ERP29 PE=1 SV=4
358	1	UniProt_SwissProt	Q12905	39	43263	3	1	2	1	0.09	Interleukin enhancer-binding factor 2 OS=Homo sapiens GN=ILF2 PE=1 SV=2
359	1	UniProt_SwissProt	Q9HAV0	39	38284	2	1	2	1	0.1	Guanine nucleotide-binding protein subunit beta-4 OS=Homo sapiens GN=GNB4 PE=1 SV=3
360	1	UniProt_SwissProt	P06454	39	12196	2	1	2	1	0.35	Prothymosin alpha OS=Homo sapiens GN=PTMA PE=1 SV=2
361	1	UniProt_SwissProt	Q13409	39	71811	1	1	1	1	0.05	Cytoplasmic dynein 1 intermediate chain 2 OS=Homo sapiens GN=DYNC1I2 PE=1 SV=3
362	1	UniProt_SwissProt	P23246	38	76216	5	1	3	1	0.05	Splicing factor, proline- and glutamine-rich OS=Homo sapiens GN=SFPQ PE=1 SV=2
363	1	UniProt_SwissProt	Q9Y696	38	28982	8	1	5	1	0.14	Chloride intracellular channel protein 4 OS=Homo sapiens GN=CLIC4 PE=1 SV=4
364	1	UniProt_SwissProt	P19367	38	103561	2	1	2	1	0.04	Hexokinase-1 OS=Homo sapiens GN=HK1 PE=1 SV=3
365	1	UniProt_SwissProt	P22061	38	24792	4	1	4	1	0.16	Protein-L-isoaspartate(D-aspartate) O-methyltransferase OS=Homo sapiens GN=PCMT1 PE=1 SV=4
366	1	UniProt_SwissProt	P99999	38	11855	1	1	1	1	0.36	Cytochrome c OS=Homo sapiens GN=CYCS PE=1 SV=2
367	1	UniProt_SwissProt	P08865	38	32947	4	1	4	1	0.12	40S ribosomal protein SA OS=Homo sapiens GN=RPSA PE=1 SV=4
370	1	UniProt_SwissProt	P30048	37	28017	3	1	3	1	0.14	Thioredoxin-dependent peroxide reductase, mitochondrial OS=Homo sapiens GN=PRDX3 PE=1 SV=3
371	1	UniProt_SwissProt	P62854	37	13292	2	1	1	1	0.32	40S ribosomal protein S26 OS=Homo sapiens GN=RPS26 PE=1 SV=3
372	1	UniProt_SwissProt	Q86V48	37	120772	7	1	6	1	0.03	Leucine zipper protein 1 OS=Homo sapiens GN=LUZP1 PE=1 SV=2
373	1	UniProt_SwissProt	P11166	37	54391	5	1	2	1	0.07	Solute carrier family 2, facilitated glucose transporter member 1 OS=Homo sapiens GN=SLC2A1 PE=1 SV=2
374	1	UniProt_SwissProt	Q9H9B4	37	35881	3	1	2	1	0.11	Sideroflexin-1 OS=Homo sapiens GN=SFXN1 PE=1 SV=4
375	1	UniProt_SwissProt	P55060	36	111145	7	1	7	1	0.03	Exportin-2 OS=Homo sapiens GN=CSE1L PE=1 SV=3
376	1	UniProt_SwissProt	P62979	36	18296	6	1	4	1	0.22	Ubiquitin-40S ribosomal protein S27a OS=Homo sapiens GN=RPS27A PE=1 SV=2
377	1	UniProt_SwissProt	P61254	36	17248	4	1	4	1	0.24	60S ribosomal protein L26 OS=Homo sapiens GN=RPL26 PE=1 SV=1
378	1	UniProt_SwissProt	O95347	36	136085	4	1	4	1	0.03	Structural maintenance of chromosomes protein 2 OS=Homo sapiens GN=SMC2 PE=1 SV=2
379	1	UniProt_SwissProt	P23588	36	69167	3	1	3	1	0.06	Eukaryotic translation initiation factor 4B OS=Homo sapiens GN=EIF4B PE=1 SV=2
380	1	UniProt_SwissProt	P46777	35	34569	12	1	7	1	0.11	60S ribosomal protein L5 OS=Homo sapiens GN=RPL5 PE=1 SV=3
381	1	UniProt_SwissProt	P30050	35	17979	3	1	2	1	0.23	60S ribosomal protein L12 OS=Homo sapiens GN=RPL12 PE=1 SV=1
382	1	UniProt_SwissProt	Q15717	35	36240	1	1	1	1	0.11	ELAV-like protein 1 OS=Homo sapiens GN=ELAVL1 PE=1 SV=2
383	1	UniProt_SwissProt	P62244	35	14944	4	1	4	1	0.28	40S ribosomal protein S15a OS=Homo sapiens GN=RPS15A PE=1 SV=2
384	1	UniProt_SwissProt	P05455	35	46979	7	1	6	1	0.08	Lupus La protein OS=Homo sapiens GN=SSB PE=1 SV=2
385	1	UniProt_SwissProt	O00154	35	42454	2	1	1	1	0.09	Cytosolic acyl coenzyme A thioester hydrolase OS=Homo sapiens GN=ACOT7 PE=1 SV=3
387	1	UniProt_SwissProt	Q9UJU6	34	48463	5	1	4	1	0.08	Drebrin-like protein OS=Homo sapiens GN=DBNL PE=1 SV=1
388	1	UniProt_SwissProt	Q01995	34	22653	5	1	5	1	0.18	Transgelin OS=Homo sapiens GN=TAGLN PE=1 SV=4
389	1	UniProt_SwissProt	Q16643	33	71842	3	1	2	1	0.05	Drebrin OS=Homo sapiens GN=DBN1 PE=1 SV=4
390	1	UniProt_SwissProt	O60701	33	55674	6	1	6	1	0.07	UDP-glucose 6-dehydrogenase OS=Homo sapiens GN=UGDH PE=1 SV=1
391	1	UniProt_SwissProt	Q6UWP8	33	60562	7	1	6	1	0.06	Suprabasin OS=Homo sapiens GN=SBSN PE=2 SV=2
393	1	UniProt_SwissProt	Q15102	33	25832	2	1	1	1	0.16	Platelet-activating factor acetylhydrolase IB subunit gamma OS=Homo sapiens GN=PAFAH1B3 PE=1 SV=1
394	1	UniProt_SwissProt	Q9NRN7	32	35981	2	1	2	1	0.11	L-aminoadipate-semialdehyde dehydrogenase-phosphopantetheinyl transferase OS=Homo sapiens GN=AASDHPPT PE=1 SV=2
395	1	UniProt_SwissProt	Q07021	32	31742	2	1	2	1	0.13	Complement component 1 Q subcomponent-binding protein, mitochondrial OS=Homo sapiens GN=C1QBP PE=1 SV=1
396	1	UniProt_SwissProt	O95831	32	67144	3	1	3	1	0.06	Apoptosis-inducing factor 1, mitochondrial OS=Homo sapiens GN=AIFM1 PE=1 SV=1
397	1	UniProt_SwissProt	P09496	32	27174	4	1	3	1	0.15	Clathrin light chain A OS=Homo sapiens GN=CLTA PE=1 SV=1
398	1	UniProt_SwissProt	P39019	32	16051	7	1	6	1	0.26	40S ribosomal protein S19 OS=Homo sapiens GN=RPS19 PE=1 SV=2
399	1	UniProt_SwissProt	O43852	32	37198	4	1	3	1	0.11	Calumenin OS=Homo sapiens GN=CALU PE=1 SV=2
400	1	UniProt_SwissProt	Q9Y266	32	38276	5	1	5	1	0.1	Nuclear migration protein nudC OS=Homo sapiens GN=NUDC PE=1 SV=1
401	1	UniProt_SwissProt	P22392	32	17401	6	1	4	1	0.24	Nucleoside diphosphate kinase B OS=Homo sapiens GN=NME2 PE=1 SV=1
402	1	UniProt_SwissProt	Q92598	32	97716	8	1	7	1	0.04	Heat shock protein 105 kDa OS=Homo sapiens GN=HSPH1 PE=1 SV=1
403	1	UniProt_SwissProt	O94925	31	74269	7	1	6	1	0.05	Glutaminase kidney isoform, mitochondrial OS=Homo sapiens GN=GLS PE=1 SV=1
404	1	UniProt_SwissProt	Q96QD8	31	56332	2	1	2	1	0.07	Sodium-coupled neutral amino acid transporter 2 OS=Homo sapiens GN=SLC38A2 PE=1 SV=2
405	1	UniProt_SwissProt	P55884	31	92823	3	1	2	1	0.04	Eukaryotic translation initiation factor 3 subunit B OS=Homo sapiens GN=EIF3B PE=1 SV=3
406	1	UniProt_SwissProt	Q04941	31	17022	1	1	1	1	0.24	Proteolipid protein 2 OS=Homo sapiens GN=PLP2 PE=1 SV=1
407	1	UniProt_SwissProt	P10768	31	31956	3	1	2	1	0.12	S-formylglutathione hydrolase OS=Homo sapiens GN=ESD PE=1 SV=2
408	1	UniProt_SwissProt	Q9NVI7	31	71610	7	1	7	1	0.05	ATPase family AAA domain-containing protein 3A OS=Homo sapiens GN=ATAD3A PE=1 SV=2
409	1	UniProt_SwissProt	Q15836	31	11359	2	1	2	1	0.38	Vesicle-associated membrane protein 3 OS=Homo sapiens GN=VAMP3 PE=1 SV=3
410	1	UniProt_SwissProt	Q15181	31	33095	4	1	2	1	0.12	Inorganic pyrophosphatase OS=Homo sapiens GN=PPA1 PE=1 SV=2
411	1	UniProt_SwissProt	Q9P2E9	31	152780	15	1	14	1	0.03	Ribosome-binding protein 1 OS=Homo sapiens GN=RRBP1 PE=1 SV=4
